# Supplementary material for: Seroprevalence and Risk Factors Associated with Chlamydia abortus Infection in Sheep and Goats in Eastern Saudi Arabia
Source: Pathogens. 2021 Apr 17;10(4):489. doi: 10.3390/pathogens10040489 (PMC8072607; doi:10.3390/pathogens10040489)
Supplement: Supplementary file 1 [file pathogens-10-00489-s001.zip]

Archive with 1 entries (1 files):
- pathogens-1166379-supplementary.pdf
